# Supplementary material for: A hypoxia–glycolysis–lactate-related gene signature for prognosis prediction in hepatocellular carcinoma
Source: BMC Med Genomics. 2024 Apr 16;17:88. doi: 10.1186/s12920-024-01867-x (PMC11020806; doi:10.1186/s12920-024-01867-x)
Supplement: Supplementary file 1 — Supplementary Material 1 [file 12920_2024_1867_MOESM1_ESM.xlsx]

## Sheet: TCGA-LIHC
Id	futime	fustat	Age	Gender	Grade	Stage	T	M	N
TCGA-DD-A1EA	2415	0	68	MALE	G2	Stage II	T2	M0	N0
TCGA-KR-A7K0	65	1	65	MALE	G1	Stage I	T1	M0	N0
TCGA-DD-A4NS	2456	1	61	FEMALE	G2	Stage I	T1	M0	N0
TCGA-CC-A5UC	347	1	63	MALE	G3	Stage IIIA	T3	M0	N0
TCGA-G3-AAV7	361	0	38	MALE	G2	Stage II	T2	M0	N0
TCGA-DD-AAED	763	0	51	MALE	G3	Stage I	T1	M0	N0
TCGA-DD-AAE0	555	0	45	FEMALE	G4	Stage IIIA	T3a	M0	N0
TCGA-CC-A3M9	300	1	45	MALE	G3	Stage IIIA	T3	M0	N0
TCGA-DD-A3A4	612	1	37	MALE	G3	Stage IIIA	T3	M0	N0
TCGA-DD-AADB	1242	0	51	MALE	G4	Stage I	T1	M0	N0
TCGA-G3-A25V	860	0	68	MALE	G2	Stage I	T1	M0	N0
TCGA-DD-AAE7	644	0	72	MALE	G2	Stage I	T1	M0	N0
TCGA-LG-A9QC	425	0	48	MALE	G2	Stage I	T1	M0	NX
TCGA-DD-AAEH	784	0	73	MALE	G2	Stage I	T1	M0	N0
TCGA-DD-AAW1	1989	0	55	MALE	G2	Stage IIIA	T3	M0	N0
TCGA-2Y-A9H9	697	0	70	MALE	G2	Stage I	T1	MX	N0
TCGA-5C-AAPD	20	0	61	MALE	G1	Stage II	T2	M0	N0
TCGA-EP-A2KA	627	1	52	FEMALE	G3	Stage IIIA	T3a	MX	NX
TCGA-DD-A73B	283	1	72	FEMALE	G2	Stage I	T1	M0	N0
TCGA-UB-A7MD	52	1	67	MALE	G3	Stage I	T1	MX	N0
TCGA-DD-A113	2425	0	55	FEMALE	G3	Stage II	T2	M0	N0
TCGA-5C-A9VH	322	0	70	MALE	G2	Stage I	T1	M0	N0
TCGA-ED-A5KG	854	0	60	FEMALE	G2	Stage II	T2	M0	N0
TCGA-BC-A10U	837	1	69	MALE	G2	unknow	T2	MX	NX
TCGA-DD-A39V	643	1	77	MALE	G3	Stage II	T2	M0	NX
TCGA-ED-A627	423	0	74	MALE	G2	Stage I	T1	M0	NX
TCGA-G3-AAV2	372	0	50	MALE	G1	Stage I	T1	M0	N0
TCGA-ZS-A9CD	1386	1	73	MALE	G2	Stage II	T2	MX	NX
TCGA-GJ-A9DB	67	1	68	MALE	G2	Stage I	T1	MX	N0
TCGA-G3-AAV4	27	1	83	FEMALE	G1	Stage I	T1	M0	N0
TCGA-DD-AADP	458	0	45	MALE	G3	Stage I	T1	M0	N0
TCGA-DD-A4NL	1711	0	46	MALE	G1	Stage I	T1	M0	N0
TCGA-CC-5261	97	1	44	MALE	G2	Stage II	T2	M0	N0
TCGA-UB-A7MC	500	0	59	MALE	G3	Stage IIIA	T3a	MX	N0
TCGA-CC-A7IF	649	1	59	MALE	G1	Stage IIIA	T3	M0	N0
TCGA-4R-AA8I	262	1	66	MALE	G2	Stage II	T2	MX	NX
TCGA-DD-A73C	701	0	65	FEMALE	G1	Stage IIIA	T3a	M0	N0
TCGA-CC-5259	250	0	60	FEMALE	G2	Stage IIIC	T4	M0	N0
TCGA-2Y-A9GW	1271	1	64	MALE	G2	Stage I	T1	MX	N0
TCGA-BC-A10S	1423	1	81	MALE	G1	unknow	T3	MX	NX
TCGA-UB-A7ME	486	0	51	MALE	G2	Stage I	T1	MX	NX
TCGA-ED-A97K	6	0	54	MALE	G2	Stage IIIA	T3a	M0	N0
TCGA-XR-A8TF	693	1	74	MALE	G1	Stage I	T1	MX	NX
TCGA-CC-A7II	399	0	54	MALE	G3	Stage IIIA	T3	M0	N0
TCGA-DD-AADQ	436	0	59	MALE	G3	Stage II	T2	M0	N0
TCGA-K7-A6G5	512	0	66	MALE	G2	Stage I	T1	MX	N0
TCGA-CC-5264	102	1	71	MALE	G2	Stage IIIA	T3	M0	N0
TCGA-DD-A39Y	171	1	67	MALE	G3	Stage I	T1	M0	NX
TCGA-ED-A8O6	56	1	50	FEMALE	G3	Stage IIIA	T3a	M0	N0
TCGA-DD-A1E9	2759	1	70	MALE	G2	Stage I	T1	M0	N0
TCGA-DD-A1EC	602	0	20	FEMALE	G3	Stage I	T1	M0	N0
TCGA-DD-A115	2542	1	53	MALE	G2	Stage IIIA	T3	M0	N0
TCGA-HP-A5MZ	91	1	78	MALE	G2	Stage I	T1	M0	NX
TCGA-DD-A1EK	558	1	64	FEMALE	G2	Stage IVB	T4	M1	N0
TCGA-DD-AAE2	638	0	51	MALE	G3	Stage I	T1	M0	N0
TCGA-CC-A5UE	272	1	48	MALE	G2	Stage IIIB	T4	M0	N0
TCGA-NI-A8LF	799	0	74	MALE	G3	Stage I	T1	MX	NX
TCGA-BW-A5NO	20	0	50	MALE	G2	Stage IIIA	T3a	MX	NX
TCGA-CC-A5UD	304	1	45	MALE	G2	Stage IIIA	T3	M0	N0
TCGA-DD-A1EF	394	1	57	FEMALE	G3	Stage I	T1	M0	N0
TCGA-GJ-A3OU	879	0	59	MALE	G2	Stage I	T1	MX	NX
TCGA-DD-AAVU	2202	0	46	MALE	G2	Stage II	T2	M0	N0
TCGA-G3-A6UC	671	0	65	MALE	G2	Stage IIIB	T3b	M0	N0
TCGA-CC-A9FU	0	0	52	FEMALE	G2	Stage IIIA	T3a	M0	N0
TCGA-DD-AAD3	1295	0	43	MALE	G2	Stage I	T1	M0	N0
TCGA-2Y-A9GU	1939	0	55	FEMALE	G2	Stage I	T1	MX	NX
TCGA-MI-A75G	698	0	63	MALE	G2	Stage II	T2	M0	N0
TCGA-FV-A4ZP	2486	1	78	MALE	G2	Stage IIIA	T3	M0	NX
TCGA-PD-A5DF	639	1	58	FEMALE	G2	Stage IIIB	T4	M0	N0
TCGA-DD-A3A9	931	1	64	FEMALE	G2	Stage IVB	T4	M1	N0
TCGA-DD-AACA	2301	0	65	MALE	G3	Stage I	T1	M0	N0
TCGA-DD-AAW2	1855	0	69	MALE	G2	Stage I	T1	M0	N0
TCGA-DD-AADD	1231	0	51	MALE	G4	Stage I	T1	M0	N0
TCGA-XR-A8TG	898	0	58	MALE	G2	Stage I	T1	M0	NX
TCGA-UB-AA0V	314	0	69	FEMALE	G1	Stage I	unknow	MX	NX
TCGA-CC-A7IE	217	1	57	MALE	G2	Stage IIIA	T3	M0	N0
TCGA-BC-A69I	387	0	69	MALE	G1	Stage I	T1	M0	N0
TCGA-DD-AAE3	566	0	50	MALE	G2	Stage I	T1	M0	N0
TCGA-CC-A1HT	101	1	50	MALE	G3	Stage IIIA	T3	M0	N0
TCGA-ZP-A9D1	21	0	56	FEMALE	G2	unknow	T1	MX	NX
TCGA-EP-A3JL	303	0	76	MALE	G2	Stage I	T1	MX	NX
TCGA-CC-A7IL	278	1	61	MALE	G1	Stage IIIA	T3	M0	N0
TCGA-CC-5263	129	1	35	MALE	G1	Stage IIIA	T3	M0	N0
TCGA-G3-A25X	1779	0	73	MALE	G3	Stage II	T2	M0	N0
TCGA-WQ-A9G7	30	0	71	FEMALE	G3	unknow	T3a	M0	NX
TCGA-G3-A25Z	655	0	58	MALE	G2	Stage I	T1	M0	N0
TCGA-DD-AACX	170	0	66	MALE	G3	Stage II	T2	M0	N0
TCGA-DD-AAE6	141	0	59	FEMALE	G2	Stage I	T1	M0	N0
TCGA-UB-AA0U	327	0	60	MALE	G2	Stage II	T2	MX	NX
TCGA-RG-A7D4	1098	0	69	MALE	G2	Stage II	T2	M0	N0
TCGA-MI-A75I	630	0	61	MALE	G1	unknow	T2	MX	NX
TCGA-DD-AAVX	1718	0	38	MALE	G2	Stage II	T2	M0	N0
TCGA-EP-A2KC	19	1	62	MALE	G3	Stage I	T1	MX	NX
TCGA-DD-AADN	898	0	59	MALE	G4	Stage I	T1	MX	NX
TCGA-DD-A4NV	2398	0	61	MALE	G1	Stage IIIA	T3	M0	N0
TCGA-T1-A6J8	23	0	68	MALE	G2	unknow	T1	M0	NX
TCGA-DD-A4NK	1210	1	80	FEMALE	G2	Stage IIIA	T3	M0	N0
TCGA-CC-A7IJ	382	0	56	MALE	G3	Stage II	T2	M0	N0
TCGA-DD-AADR	2028	0	58	MALE	G3	Stage I	T1	M0	N0
TCGA-DD-A4NH	917	0	65	FEMALE	G3	Stage IIIB	T3b	M0	N0
TCGA-BD-A2L6	1363	0	69	MALE	G2	unknow	T2	MX	NX
TCGA-G3-A3CG	673	0	80	MALE	G2	Stage I	T1	M0	N0
TCGA-RC-A6M3	0	0	24	MALE	G3	Stage II	T2	M0	N0
TCGA-DD-AACB	2324	0	74	FEMALE	G3	Stage I	T1	M0	N0
TCGA-BC-A10Y	711	1	76	MALE	G3	unknow	T4	MX	NX
TCGA-CC-A9FW	248	0	68	MALE	G2	Stage IIIA	T3	M0	N0
TCGA-DD-A1EL	415	1	23	MALE	G3	Stage II	T2	M0	N0
TCGA-DD-AAEE	810	0	55	MALE	G4	Stage I	T1	M0	N0
TCGA-BC-A10W	91	1	50	MALE	G3	unknow	T4	MX	NX
TCGA-CC-A8HU	344	1	39	FEMALE	G3	Stage IIIA	T3	M0	N0
TCGA-RC-A7SK	472	0	59	MALE	G3	Stage I	T1	M0	N0
TCGA-CC-5258	129	1	48	MALE	G2	Stage II	T2	M0	N0
TCGA-UB-A7MF	214	1	56	MALE	G2	Stage IIIA	T3a	MX	NX
TCGA-DD-AACL	107	1	66	FEMALE	G3	Stage I	T1	M0	N0
TCGA-BC-A10T	837	1	76	MALE	G1	unknow	T4	MX	NX
TCGA-DD-AACE	2184	0	62	MALE	G3	Stage I	T1	M0	N0
TCGA-BC-A110	2116	1	51	FEMALE	G1	unknow	T1	MX	NX
TCGA-ED-A7PY	390	0	20	FEMALE	G3	Stage II	T2	M0	NX
TCGA-DD-A4NR	9	1	85	FEMALE	G3	Stage I	T1	M0	N0
TCGA-BC-A8YO	562	0	66	FEMALE	G3	Stage IIIC	T4	M0	N0
TCGA-DD-AADU	554	0	60	MALE	G3	Stage II	T2	M0	N0
TCGA-BC-A10Z	34	1	62	FEMALE	G2	Stage I	T1	MX	N0
TCGA-DD-AACK	9	0	70	MALE	G2	Stage I	T1	M0	N0
TCGA-DD-AAEK	1067	0	51	MALE	G3	Stage II	T2	M0	N0
TCGA-DD-AAW3	1633	0	69	MALE	G2	Stage I	T1	M0	N0
TCGA-2Y-A9GZ	848	1	82	FEMALE	G2	Stage II	T2	MX	NX
TCGA-DD-A73F	1085	0	77	FEMALE	G1	Stage I	T1	M0	N0
TCGA-DD-AACS	1804	0	39	MALE	G3	Stage I	T1	M0	N0
TCGA-ED-A66Y	296	1	51	FEMALE	G3	Stage IIIA	T3a	M0	N0
TCGA-G3-A3CJ	594	0	52	MALE	G2	Stage II	T2	M0	N0
TCGA-2Y-A9H2	1731	0	64	FEMALE	G3	Stage I	T1	MX	N0
TCGA-ED-A7PZ	6	0	61	MALE	G2	Stage II	T2	M0	NX
TCGA-DD-AACI	1618	0	69	MALE	G3	Stage II	T2	M0	N0
TCGA-DD-A116	1622	1	68	MALE	G3	Stage IIIA	T3	M0	N0
TCGA-DD-AAEG	719	0	59	FEMALE	G3	Stage I	T1	M0	N0
TCGA-DD-A114	1149	1	42	MALE	G3	Stage II	T2	M0	unknow
TCGA-ZS-A9CF	2412	0	64	MALE	G2	Stage II	T2	MX	NX
TCGA-RC-A6M6	9	0	75	MALE	G3	Stage II	T2	M0	NX
TCGA-5R-AA1C	520	0	57	MALE	G2	Stage II	T2	M0	N0
TCGA-CC-5262	103	1	67	MALE	G1	Stage IIIC	T4	M0	N0
TCGA-DD-AACO	1876	0	40	MALE	G3	Stage I	T1	M0	N0
TCGA-ZP-A9CY	782	0	66	FEMALE	G1	unknow	T1	MX	NX
TCGA-ZP-A9D4	395	0	64	FEMALE	G1	unknow	T1	MX	NX
TCGA-ZS-A9CE	1241	0	79	FEMALE	G1	Stage II	T2	MX	NX
TCGA-DD-AAVS	1823	0	56	MALE	G2	Stage I	T1	M0	N0
TCGA-XR-A8TC	1339	0	43	FEMALE	G2	Stage I	T1	MX	NX
TCGA-DD-A39W	827	1	29	FEMALE	G2	Stage III	T3	M0	N0
TCGA-BC-A69H	444	0	64	MALE	G3	Stage II	T2	M0	NX
TCGA-DD-A4NA	1008	0	67	FEMALE	G3	Stage IIIC	T2	M0	N1
TCGA-MI-A75E	507	0	61	MALE	G2	Stage IIIC	T4	M0	N0
TCGA-DD-AAVZ	1900	0	38	MALE	G2	Stage I	T1	M0	N0
TCGA-G3-A5SL	621	0	70	MALE	G2	Stage II	T2	M0	NX
TCGA-ED-A7XP	400	0	53	FEMALE	G3	Stage II	T2	M0	N0
TCGA-EP-A2KB	596	1	46	FEMALE	G2	Stage I	T1	MX	NX
TCGA-DD-A4NI	816	0	67	MALE	G2	Stage II	T2	M0	NX
TCGA-CC-A9FV	0	0	57	MALE	G2	Stage IIIA	T3	M0	N0
TCGA-WQ-AB4B	395	0	62	MALE	G2	Stage II	T2	M0	NX
TCGA-G3-AAV1	359	1	51	MALE	G3	Stage IIIC	T4	M0	N0
TCGA-CC-A3MC	363	0	54	MALE	G2	Stage IIIA	T3	M0	N0
TCGA-G3-AAUZ	480	0	48	MALE	G2	Stage I	T1	M0	N0
TCGA-DD-AACM	1769	0	48	MALE	G3	Stage II	T2	M0	N0
TCGA-DD-A11D	1560	1	57	FEMALE	G2	Stage I	T1	M0	N0
TCGA-DD-AACF	365	1	68	MALE	G3	Stage I	T1	M0	N0
TCGA-BD-A3EP	409	0	75	FEMALE	G2	Stage I	T1	M0	N0
TCGA-ED-A4XI	819	0	58	MALE	G3	Stage II	T2	M0	N0
TCGA-DD-A11A	79	0	67	MALE	G3	Stage I	T1	M0	N0
TCGA-QA-A7B7	94	0	48	MALE	G2	Stage II	T2	MX	NX
TCGA-DD-AADL	636	0	58	MALE	G4	Stage I	T1	M0	N0
TCGA-2Y-A9H6	357	0	68	FEMALE	G2	Stage I	T1	MX	NX
TCGA-2Y-A9GY	757	1	64	FEMALE	G3	Stage II	T2	MX	NX
TCGA-DD-A73E	44	0	66	MALE	G1	Stage I	T1	M0	N0
TCGA-RC-A7SF	579	0	66	MALE	G2	Stage I	T1	M0	N0
TCGA-BC-A3KG	680	0	68	FEMALE	G3	Stage II	T2	M0	N0
TCGA-DD-AAVP	2752	0	48	MALE	G1	Stage I	T1	M0	N0
TCGA-ED-A459	910	0	47	MALE	G2	Stage II	T2	M0	N0
TCGA-DD-AACW	1424	0	43	MALE	G3	Stage I	T1	M0	N0
TCGA-3K-AAZ8	396	0	65	MALE	G1	Stage IIIB	T3b	MX	NX
TCGA-G3-A7M5	447	0	76	MALE	G2	Stage I	T1	MX	NX
TCGA-FV-A3R2	194	1	75	MALE	unknow	Stage I	T1	MX	NX
TCGA-BD-A3ER	1115	0	62	MALE	G2	Stage II	T2	MX	NX
TCGA-DD-AADY	555	0	55	FEMALE	G2	Stage I	T1	M0	N0
TCGA-DD-AACY	1450	0	61	MALE	G3	Stage I	T1	M0	N0
TCGA-DD-A1EI	183	0	46	MALE	G2	Stage I	T1	M0	N0
TCGA-2Y-A9HB	260	0	66	MALE	G2	Stage I	T1	MX	NX
TCGA-CC-A123	219	0	24	FEMALE	G1	Stage IIIA	T3	M0	N0
TCGA-XR-A8TE	925	0	16	MALE	G1	Stage IIIA	T3	MX	N0
TCGA-CC-A8HT	140	1	74	MALE	G2	Stage IIIA	T3	M0	N0
TCGA-G3-A5SM	520	0	58	MALE	G3	Stage II	T2	M0	NX
TCGA-ES-A2HS	688	1	80	MALE	G2	Stage I	T1	MX	NX
TCGA-FV-A2QQ	729	0	80	MALE	G2	Stage I	T1	MX	N0
TCGA-DD-AACU	1567	0	59	MALE	G3	Stage I	T1	M0	N0
TCGA-RC-A7SH	468	0	42	MALE	G3	Stage II	T2	M0	N0
TCGA-ZP-A9D2	765	1	51	MALE	G2	unknow	T2	MX	NX
TCGA-DD-AACT	1562	0	69	FEMALE	G2	Stage I	T1	M0	N0
TCGA-DD-AADG	1145	0	70	MALE	G3	Stage IIIA	T3a	M0	N0
TCGA-2Y-A9H0	3675	0	49	MALE	G1	Stage IIIA	T3	M0	N0
TCGA-G3-AAV6	65	1	53	FEMALE	G3	Stage IIIA	T3a	M0	N0
TCGA-DD-A73D	693	0	68	FEMALE	G1	Stage II	T2	MX	NX
TCGA-FV-A2QR	581	1	75	MALE	G1	Stage I	T1	M0	N0
TCGA-DD-AADK	1049	0	68	FEMALE	G3	Stage II	T2	M0	N0
TCGA-DD-A4NE	660	1	75	FEMALE	G3	Stage IIIA	T3a	M0	N0
TCGA-CC-A7IG	299	1	47	MALE	G2	Stage II	T2	M0	N0
TCGA-DD-A1EB	2017	0	72	FEMALE	G2	Stage I	T1	M0	N0
TCGA-DD-A118	3437	0	77	FEMALE	G2	Stage II	T2	M0	N0
TCGA-5R-AAAM	46	1	65	FEMALE	G2	Stage II	T2	M0	N0
TCGA-DD-AAVQ	2728	0	38	MALE	G2	Stage I	T1	M0	N0
TCGA-G3-A25U	1636	0	63	FEMALE	G3	Stage I	T1	M0	N0
TCGA-G3-A7M8	430	0	31	MALE	G1	Stage I	T1	MX	NX
TCGA-DD-A3A5	3125	1	66	FEMALE	G2	Stage III	T3	M0	N0
TCGA-DD-AACZ	171	1	63	FEMALE	G4	Stage I	T1	M0	N0
TCGA-BC-A217	1397	1	75	FEMALE	G3	Stage II	T2	M0	NX
TCGA-ED-A7XO	427	0	29	MALE	G2	Stage IIIA	T3a	M0	N0
TCGA-FV-A495	1	0	51	FEMALE	G2	Stage II	T2	M0	NX
TCGA-DD-A1EH	1495	0	23	MALE	G3	Stage III	T3	M0	N0
TCGA-FV-A23B	1852	1	70	FEMALE	unknow	Stage II	T2	M0	N0
TCGA-MI-A75C	291	0	64	MALE	G3	Stage I	T1	M0	N0
TCGA-DD-A4NP	3308	0	32	MALE	G3	Stage I	T1	M0	N0
TCGA-DD-AADF	115	1	64	FEMALE	G4	Stage I	T1	M0	N0
TCGA-DD-AAEA	575	0	65	MALE	G3	Stage I	T1	M0	N0
TCGA-EP-A3RK	363	0	73	MALE	G2	Stage IIIA	T3a	MX	NX
TCGA-BC-4072	1490	1	74	FEMALE	G3	Stage IIIA	T3	M0	N0
TCGA-FV-A3I0	848	0	76	FEMALE	G2	Stage II	T2	M0	NX
TCGA-UB-A7MB	601	0	24	MALE	G3	Stage II	T2	MX	NX
TCGA-ZP-A9CZ	706	0	72	MALE	G1	unknow	T1	MX	NX
TCGA-MI-A75H	747	0	77	MALE	unknow	unknow	unknow	MX	NX
TCGA-G3-A5SJ	698	0	59	MALE	G2	Stage I	T1	M0	NX
TCGA-DD-AAD0	137	0	73	FEMALE	G2	Stage I	T1	M0	N0
TCGA-ED-A82E	408	0	60	FEMALE	G2	Stage IIIA	T3a	M0	N0
TCGA-BC-A5W4	547	1	69	MALE	G3	Stage IIIA	T3a	M0	NX
TCGA-DD-AAEI	1531	0	72	MALE	G2	Stage I	T1	M0	N0
TCGA-2Y-A9GT	1624	1	51	MALE	G2	Stage I	T1	MX	NX
TCGA-XR-A8TD	1030	0	49	FEMALE	G3	Stage IIIB	T3	M0	N0
TCGA-2Y-A9H4	1452	0	68	MALE	G2	Stage I	T1	MX	N0
TCGA-DD-AACD	381	1	48	MALE	G4	Stage I	T1	M0	N0
TCGA-BC-A112	153	1	80	MALE	G2	unknow	T3	MX	NX
TCGA-2Y-A9GV	2532	1	54	FEMALE	G1	Stage I	T1	MX	NX
TCGA-DD-AADJ	1066	0	70	FEMALE	G3	Stage I	T1	M0	N0
TCGA-CC-5260	87	1	61	FEMALE	G1	Stage IIIC	T4	M0	N0
TCGA-LG-A6GG	387	0	79	FEMALE	G2	Stage II	T2	M0	NX
TCGA-G3-AAV0	476	0	58	MALE	G2	Stage I	T1	M0	N0
TCGA-DD-AACQ	432	1	50	MALE	G3	Stage II	T2	M0	N0
TCGA-KR-A7K7	951	0	61	FEMALE	G1	Stage II	T2	M0	N0
TCGA-DD-A4NJ	928	0	54	FEMALE	G2	Stage II	T2	M0	N0
TCGA-DD-AAVV	2455	0	56	MALE	G3	Stage II	T2	M0	N0
TCGA-DD-AAC8	16	1	72	MALE	G3	Stage I	T1	M0	N0
TCGA-G3-A25W	935	0	79	FEMALE	G2	Stage IIIB	T3b	M0	N0
TCGA-WJ-A86L	345	0	68	FEMALE	G2	Stage I	T1	MX	NX
TCGA-CC-A3MB	315	1	36	MALE	G1	Stage IIIA	T3	M0	N0
TCGA-G3-A7M7	361	0	65	MALE	G1	Stage I	T1	MX	NX
TCGA-DD-AADC	425	1	53	MALE	G3	Stage I	T1	M0	N0
TCGA-DD-AACC	1685	1	61	MALE	G2	Stage I	T1	M0	N0
TCGA-G3-A25T	1553	0	45	FEMALE	G2	Stage IIIA	T3	M0	N0
TCGA-G3-A3CH	780	0	53	MALE	G2	Stage IIIA	T3a	M0	N0
TCGA-HP-A5N0	752	1	90	FEMALE	unknow	unknow	TX	M0	NX
TCGA-DD-A3A7	419	1	67	MALE	G3	Stage IIIB	T3b	M0	N0
TCGA-BC-4073	849	0	73	MALE	G3	Stage IIIA	T3	MX	N0
TCGA-2Y-A9HA	36	1	70	MALE	G2	Stage II	T2	MX	NX
TCGA-WX-AA44	615	0	64	FEMALE	G3	Stage I	T1	MX	NX
TCGA-DD-A39Z	601	1	43	FEMALE	G2	Stage II	T2	M0	NX
TCGA-DD-AAD5	1345	0	54	MALE	G3	Stage I	T1	M0	N0
TCGA-2Y-A9H7	1168	0	81	FEMALE	G2	Stage I	T1	MX	N0
TCGA-DD-A1EJ	1005	1	71	FEMALE	G2	Stage IIIC	T1	M0	N1
TCGA-DD-A4NG	802	1	77	MALE	G2	Stage IIIA	T3a	M0	NX
TCGA-CC-A9FS	211	0	55	MALE	G2	Stage II	T2	M0	N0
TCGA-DD-A4NO	2245	0	65	MALE	G1	Stage I	T1	M0	N0
TCGA-DD-AAVY	1970	0	56	MALE	G2	Stage IIIA	T3	M0	N0
TCGA-G3-A25Y	452	1	52	FEMALE	G3	Stage I	T1	M0	N0
TCGA-BC-A3KF	8	0	66	FEMALE	G2	Stage I	T1	M0	NX
TCGA-DD-A119	223	1	40	MALE	G3	Stage IV	T3a	M1	N0
TCGA-DD-AAVR	2513	0	44	MALE	G2	Stage I	T1	M0	N0
TCGA-UB-A7MA	848	0	62	FEMALE	G2	Stage II	T2b	M0	N0
TCGA-ZS-A9CG	341	0	55	MALE	G2	Stage II	T2	MX	NX
TCGA-ES-A2HT	438	1	54	MALE	G2	Stage I	T1	MX	NX
TCGA-G3-A7M9	56	1	70	MALE	G2	Stage IIIB	T3b	MX	NX
TCGA-DD-AADI	1085	0	43	FEMALE	G3	Stage I	T1	M0	N0
TCGA-CC-A7IK	262	1	59	MALE	G3	Stage IIIA	T3	M0	N0
TCGA-DD-AADW	587	0	48	MALE	G3	Stage I	T1	M0	N0
TCGA-FV-A4ZQ	12	0	52	MALE	G2	Stage I	T1	M0	NX
TCGA-DD-AADM	12	1	58	MALE	G3	Stage II	T2	M0	N0
TCGA-DD-AAW0	2015	0	54	MALE	G2	Stage I	T1	M0	N0
TCGA-K7-AAU7	359	0	61	MALE	G2	Stage II	T2a	MX	NX
TCGA-ED-A8O5	406	0	59	FEMALE	G3	Stage IIIA	T3a	M0	N0
TCGA-DD-A73G	3478	0	73	FEMALE	G3	Stage I	T1	M0	N0
TCGA-DD-A11B	14	1	73	MALE	G2	Stage I	T1	M0	N0
TCGA-WX-AA46	756	0	61	MALE	G1	Stage II	T2	MX	NX
TCGA-ED-A66X	406	0	35	MALE	G3	Stage IIIA	T3a	M0	N0
TCGA-BC-A10X	770	1	52	FEMALE	G2	Stage IIIA	T3a	MX	N0
TCGA-DD-AADS	474	0	63	MALE	G2	Stage I	T1	M0	N0
TCGA-MR-A520	229	0	58	MALE	G1	Stage I	T1	MX	NX
TCGA-LG-A9QD	366	0	68	MALE	G2	Stage IIIA	T3a	M0	N0
TCGA-FV-A496	10	0	84	FEMALE	G2	Stage I	T1	M0	NX
TCGA-5C-A9VG	328	0	58	MALE	G2	Stage II	T2	M0	N0
TCGA-BC-A10R	308	1	66	FEMALE	G2	unknow	T3	MX	NX
TCGA-DD-AA3A	410	1	81	FEMALE	G4	Stage I	T1	MX	N0
TCGA-DD-A73A	728	0	71	MALE	G2	Stage I	T1	M0	N0
TCGA-BW-A5NQ	0	0	63	MALE	G3	Stage I	T1	MX	NX
TCGA-DD-A4NB	989	0	25	MALE	G2	Stage I	T1	M0	N0
TCGA-DD-AADO	453	0	55	MALE	G3	Stage I	T1	M0	N0
TCGA-FV-A3R3	366	1	38	FEMALE	G2	Stage I	T1	MX	NX
TCGA-RC-A7SB	588	0	53	MALE	G2	Stage II	T2	M0	N0
TCGA-DD-AAD2	658	0	66	MALE	G2	Stage I	T1	M0	N0
TCGA-DD-A1EG	1372	1	76	MALE	G3	Stage I	T1	M0	N0
TCGA-G3-A3CI	180	0	71	MALE	G2	Stage I	T1	M0	N0
TCGA-DD-AAD1	564	0	51	FEMALE	G4	Stage I	T1	M0	N0
TCGA-DD-A11C	662	0	69	MALE	G3	Stage I	T1	M0	N0
TCGA-WX-AA47	556	1	33	FEMALE	G2	Stage IIIA	T3a	MX	NX
TCGA-NI-A4U2	1791	1	71	MALE	G1	Stage IIIA	T3	MX	NX
TCGA-2Y-A9H3	1516	0	45	MALE	G1	Stage II	T2	MX	NX
TCGA-BC-A216	1351	0	62	FEMALE	G2	Stage IIIA	T3	M0	NX
TCGA-2Y-A9H5	555	1	59	FEMALE	G3	Stage I	T1	MX	N0
TCGA-EP-A12J	570	0	62	MALE	G1	Stage I	T1	MX	NX
TCGA-DD-AACP	415	0	64	MALE	G3	Stage I	T1	M0	N0
TCGA-DD-A3A2	2131	1	76	FEMALE	G1	Stage I	T1	M0	N0
TCGA-DD-A3A0	785	1	70	MALE	G2	Stage I	T1	M0	NX
TCGA-DD-A4ND	2746	0	56	FEMALE	G3	Stage I	T1	M0	N0
TCGA-G3-AAV5	354	0	67	MALE	G2	Stage II	T2	M0	N0
TCGA-DD-AAEB	478	0	60	MALE	G2	Stage I	T1	M0	N0
TCGA-2Y-A9H8	633	1	85	FEMALE	G2	unknow	T1	MX	NX
TCGA-G3-A25S	416	1	64	MALE	G2	Stage I	T1	M0	N0
TCGA-RC-A6M5	15	0	20	FEMALE	G2	Stage IVA	T1	M0	N1
TCGA-DD-AAE4	608	0	49	FEMALE	G1	Stage I	T1	M0	N0
TCGA-DD-AACH	195	1	69	MALE	G3	Stage II	T2	M0	N0
TCGA-DD-AAD8	1219	0	73	FEMALE	G2	Stage I	T1	M0	N0
TCGA-CC-A7IH	365	0	58	MALE	G1	Stage IIIA	T3	M0	N0
TCGA-DD-AAE9	722	0	69	MALE	G3	Stage I	T1	M0	N0
TCGA-DD-AADA	1233	0	66	FEMALE	G3	Stage I	T1	M0	N0
TCGA-DD-A39X	1694	1	78	FEMALE	G2	Stage I	T1	M0	NX
TCGA-DD-AADE	1202	0	50	MALE	G4	Stage I	T1	M0	N0
TCGA-K7-A5RG	519	0	66	MALE	G1	Stage I	T1	MX	NX
TCGA-DD-AAVW	2317	0	35	MALE	G2	Stage I	T1	M0	N0
TCGA-G3-A5SI	768	1	44	MALE	G2	Stage II	T2	M0	N0
TCGA-MR-A8JO	330	0	34	MALE	G3	Stage I	T1	MX	N0
TCGA-DD-AAE1	552	0	52	MALE	G3	Stage I	T1	M0	N0
TCGA-DD-A4NN	899	1	56	FEMALE	G3	Stage I	T1	M0	N0
TCGA-BW-A5NP	0	0	26	FEMALE	G3	Stage IV	T2	M1	N0
TCGA-CC-A8HV	279	1	51	FEMALE	G2	Stage II	T2	M0	N0
TCGA-G3-A3CK	585	0	61	MALE	G2	Stage I	T1	M0	N0
TCGA-EP-A26S	608	0	70	MALE	G2	Stage I	T1	MX	N0
TCGA-2Y-A9GX	2442	0	68	MALE	G2	Stage I	T1	MX	NX
TCGA-RC-A7S9	640	0	47	FEMALE	G3	Stage I	T1	M0	N0
TCGA-YA-A8S7	412	1	68	MALE	G3	Stage IIIA	T3a	MX	N0
TCGA-DD-A3A3	535	1	45	MALE	G2	Stage I	T1	M0	N0
TCGA-O8-A75V	538	0	54	MALE	G2	Stage I	T1	MX	NX
TCGA-ZP-A9D0	1091	0	67	FEMALE	G1	unknow	T1	MX	NX
TCGA-DD-A1EE	349	1	73	MALE	G3	Stage IIIA	T3	M0	N0
TCGA-DD-A3A6	3258	1	72	FEMALE	G2	Stage II	T2	M0	N0
TCGA-RC-A6M4	22	0	74	FEMALE	G2	Stage IIIA	T3	MX	NX
TCGA-DD-AAD6	672	0	66	MALE	G3	Stage IIIA	T3a	M0	N0
TCGA-K7-A5RF	631	0	64	MALE	G1	Stage I	T1	MX	NX
TCGA-CC-A8HS	300	1	18	MALE	G1	Stage IIIC	T3	M0	N1
TCGA-G3-A5SK	744	0	58	MALE	G1	Stage I	T1	M0	NX
TCGA-DD-A4NQ	373	1	60	MALE	G3	Stage II	T2	M0	N0
TCGA-DD-A1ED	2301	0	68	MALE	G1	Stage I	T1	M0	N0
TCGA-G3-AAV3	412	0	58	FEMALE	G2	Stage II	T2	M0	N0
TCGA-ZP-A9CV	1088	1	59	MALE	G1	unknow	T1	MX	NX
TCGA-DD-AACV	1531	0	53	MALE	G3	Stage I	T1	M0	N0
TCGA-DD-AACG	469	1	52	MALE	G4	Stage II	T2	M0	N0
TCGA-CC-A3MA	303	1	61	MALE	G2	Stage IIIA	T3	M0	N0
TCGA-2V-A95S		0	unknow	MALE	G3	Stage II	T2	MX	NX
TCGA-2Y-A9H1	1229	1	58	MALE	G2	Stage I	T1	MX	NX
TCGA-DD-A4NF	942	0	72	MALE	G2	Stage I	T1	M0	N0
TCGA-DD-A3A1	233	1	65	MALE	G2	Stage IIIA	T3b	M0	N0
TCGA-KR-A7K2	829	0	64	MALE	G1	Stage I	T1	M0	N0
TCGA-DD-AAC9	347	0	51	MALE	G2	Stage I	T1	M0	N0
TCGA-DD-AACJ	2102	0	75	MALE	G2	Stage II	T2	M0	N0
TCGA-DD-AACN	1302	0	32	MALE	G3	Stage I	T1	M0	N0
TCGA-GJ-A6C0	31	1	75	FEMALE	G2	Stage II	T2	MX	NX
TCGA-DD-AAE8	664	0	45	MALE	G3	Stage I	T1	M0	N0
TCGA-DD-AADV	574	0	50	MALE	G3	Stage I	T1	M0	N0
TCGA-FV-A3I1	247	1	81	FEMALE	G2	Stage II	T2	MX	N0
TCGA-BC-A10Q	1135	1	72	FEMALE	unknow	unknow	T2	MX	NX
TCGA-2Y-A9GS	724	1	58	MALE	G2	unknow	T2	MX	NX
TCGA-ED-A7PX	6	0	48	FEMALE	G3	Stage II	T2	M0	NX
TCGA-DD-A3A8	11	1	75	MALE	G2	Stage II	T2	M0	N0
TCGA-G3-A7M6	632	0	60	FEMALE	G3	Stage I	T1	MX	NX
TCGA-KR-A7K8	906	0	57	MALE	G1	Stage I	T1	M0	N0
TCGA-5R-AA1D	449	0	17	FEMALE	G3	Stage IIIA	T3a	M0	N0

## Sheet: GSE14520
LCS ID	ID	Affy_GSM	Tissue Type	Predicted risk Metastasis Signature	Agilent_GSM	CGH_survival_group	Gender	Age	HBV viral status	ALT(>/<=50U/L)	Main Tumor Size (>/<=5 cm)	Multinodular	Cirrhosis	TNM staging	BCLC staging	CLIP staging	AFP (>/<=300ng/ml)	Survival status	Survival months	Recurr status	Recurr months
LCS_193A	03-195	GSM363205	Tumor	low			M	70	CC	low	small	N	N	I	0	0	high	0	58	0	58
LCS_094A	02-304	GSM363115	Tumor	low			M	74	CC	low	small	N	Y	I	A	0	low	0	66.6	0	66.6
LCS_085A	02-286	GSM362970	Tumor	low			M	39	CC	low	small	N	N	I	0	0	low	0	67.3	0	67.3
LCS_207A	03-228	GSM363354	Tumor	high			M	66	N	low	large	N	Y	I	A	1	high	1	10.4	1	10.4
LCS_272A	03-434	GSM363039	Tumor	low			M	54	N	low	large	N	Y	I	A	0	low	0	52.8	0	52.8
LCS_021A	03-077	GSM363209	Tumor	low			F	45	CC	low	small	N	Y	I	A	1	high	0	60.8	0	60.8
LCS_137A	02-448	GSM363344	Tumor	low			F	52	CC	low	small	N	Y	II	A	0	low	0	38.7	0	38.7
LCS_268A	03-419	GSM363271	Tumor	high			M	52	CC	low	large	N	Y	IIIC	C	0	low	0	28.7	0	28.7
LCS_046A	03-311	GSM363404	Tumor	low			M	46	CC	low	large	N	Y	IIIA	C	4	high	1	12	1	12
LCS_250A	03-342	GSM363217	Tumor	high			M	58	CC	low	small	Y	N	IIIC	C	1	low	0	54.5	0	54.5
LCS_211A	03-234	GSM363053	Tumor	low			F	57	CC	low	small	N	Y	I	A	0	low	0	57	0	57
LCS_048A	03-321	GSM363295	Tumor	low	GSM358056	G2	M	63	CC	low	large	N	Y	I	C	3	high	0	54.9	0	54.9
LCS_222A	03-262	GSM363272	Tumor	low			M	65	CC	low	large	Y	Y	II	A	2	high	0	56.3	0	56.3
LCS_047A	03-309	GSM363164	Tumor	low	GSM358055	G1	F	27	CC	low	small	N	N	I	A	1	high	0	55.2	0	55.2
LCS_095A	02-307	GSM362965	Tumor	high			M	57	CC	low	large	N	N	II	A	0	low	0	66.6	0	66.6
LCS_179A	03-138	GSM363126	Tumor	high			M	65	CC	low	large	N	Y	IIIB	A	1	high	0	59.5	1	59.5
LCS_210A	03-233	GSM363082	Tumor	low			M	64	CC	low	small	N	Y	II	0	0	low	0	57	0	57
LCS_143A	02-458	GSM363176	Tumor	low			F	65	CC	low	small	N	Y	I	A	0	low	0	50.7	0	50.7
LCS_033A	03-150	GSM363099	Tumor	high	GSM358045	G2	M	50	CC	low	large	Y	Y	III	B	2	high	1	30.9	1	30.9
LCS_056A	03-333	GSM363316	Tumor	low	GSM358062	G1	F	35	AVR-CC	low	small	N	Y	I	A	1	high	0	54.7	0	54.7
LCS_199A	03-218	GSM363178	Tumor	high			M	42	CC	low	small	N	N	II	A	0	low	0	57.3	1	41.6
LCS_116A	02-359	GSM363343	Tumor	low			F	30	CC	low	small	N	N	I	A	1	high	0	65.1	0	65.1
LCS_150A	03-017	GSM363033	Tumor	high			M	63	AVR-CC	low	small	N	Y	I	A	1	high	1	36.4	1	36
LCS_230A	03-274	GSM363055	Tumor	high			F	55	CC	low	large	N	Y	I	A	1	high	0	7.3	0	7.3
LCS_164A	03-061	GSM363100	Tumor	high			M	56	CC	low	large	N	Y	IIIB	C	4	high	1	3.4	1	1.5
LCS_182A	03-151	GSM363249	Tumor	high			F	60	CC	low	small	N	Y	II	A	1	high	0	59.2	0	59.2
LCS_333A	LCS-333	GSM363420	Tumor	high	GSM358083	G2	M	72	.	low	small	N	Y	.	.	.	high	1	7.3	1	0.2
LCS_254A	03-356	GSM362952	Tumor	low	GSM358082	G1	M	61	CC	low	small	N	Y	I	A	1	high	0	54.3	0	54.3
LCS_078A	02-269	GSM363130	Tumor	low			M	72	CC	low	large	N	Y	II	A	0	low	0	61.8	0	61.8
LCS_156A	03-042	GSM363149	Tumor	low			M	53	CC	low	large	N	N	I	A	0	low	0	14.4	0	14.4
LCS_341A	LCS-341	GSM363424	Tumor	low	GSM358085	G2	M	43	.	low	small	N	Y	.	.	.	low	0	63.8	0	63.8
LCS_106A	02-339	GSM363337	Tumor	high			F	53	CC	low	small	N	Y	I	A	1	high	0	65.5	0	65.5
LCS_274A	03-438	GSM363031	Tumor	low			M	58	CC	low	small	N	Y	II	A	0	low	0	52.8	1	20.8
LCS_075A	03-381	GSM363166	Tumor	low	GSM358079	G2	M	59	CC	low	large	N	Y	IIIB	A	1	high	0	53.8	0	53.8
LCS_152A	03-024	GSM363049	Tumor	high			M	45	AVR-CC	low	.	N	Y	I	A	0	high	0	62.4	0	62.4
LCS_159A	03-049	GSM363032	Tumor	high			M	52	CC	low	large	N	Y	IIIB	A	1	high	0	24.9	0	24.9
LCS_183A	03-162	GSM363072	Tumor	low			M	49	CC	low	small	N	N	I	A	0	low	0	10.4	0	10.4
LCS_415A	LCS-415	GSM363444	Tumor	high	GSM358098	G2	M	46	.	low	small	N	Y	.	.	.	low	1	7.3	1	5.3
LCS_066A	03-354	GSM363289	Tumor	low	GSM358072	G1	M	46	CC	low	small	N	Y	I	A	1	high	0	54.2	0	54.2
LCS_424A	LCS-424	GSM363446	Tumor	low	GSM358099	G1	M	50	.	low	large	N	Y	.	.	.	high	0	52.1	0	52.1
LCS_012A	03-196	GSM363296	Tumor	high	GSM358033	G2	F	52	AVR-CC	low	small	N	Y	II	A	2	high	1	27.5	1	27.5
LCS_206A	03-227	GSM363235	Tumor	high			M	41	CC	low	large	Y	Y	III	B	2	high	0	32.8	0	32.8
LCS_079A	02-271	GSM362958	Tumor	low			M	56	CC	low	large	N	Y	II	A	0	low	1	28.2	1	28.2
LCS_289A	03-457	GSM363366	Tumor	low			M	73	CC	low	large	N	Y	I	A	0	low	0	52.3	0	52.3
LCS_051A	03-292	GSM363311	Tumor	low	GSM358058	G2	M	77	CC	low	large	N	Y	II	A	0	low	0	19	0	19
LCS_180A	03-139	GSM363071	Tumor	low			M	35	CC	low	large	Y	Y	IIIB	C	3	high	1	13.8	1	13.8
LCS_266A	03-416	GSM363329	Tumor	low			M	56	AVR-CC	low	small	N	Y	I	A	0	low	0	53.2	0	53.2
LCS_044A	03-241	GSM363200	Tumor	low	GSM358053	G2	M	26	CC	low	small	N	Y	II	A	1	high	1	23.9	1	23.9
LCS_130A	02-429	GSM362984	Tumor	low			M	49	CC	low	small	N	Y	II	A	0	low	0	51.4	0	51.4
LCS_339A	LCS-339	GSM363422	Tumor	high	GSM358084	G2	M	67	.	low	small	N	Y	.	.	.	low	0	51.6	0	51.6
LCS_162A	03-057	GSM363037	Tumor	high			M	54	AVR-CC	low	small	N	Y	I	A	0	low	0	61.2	0	61.2
LCS_269A	03-424	GSM363362	Tumor	low			M	53	CC	low	small	N	Y	II	A	0	low	1	5.8	1	5.8
LCS_251A	03-343	GSM363357	Tumor	high			F	47	AVR-CC	low	large	N	Y	II	A	0	low	1	8.8	1	8.8
LCS_069A	03-364	GSM363080	Tumor	high	GSM358075	G2	M	49	CC	low	large	N	Y	IIIB	C	5	high	1	2.3	1	2.3
LCS_160A	03-054	GSM363125	Tumor	high			M	43	AVR-CC	low	large	N	Y	II	A	1	high	1	16.5	1	16.5
LCS_171A	03-102	GSM363106	Tumor	high			M	53	N	low	large	N	Y	IIIA	C	2	high	1	14.6	1	14.6
LCS_135A	02-445	GSM362988	Tumor	low			F	52	AVR-CC	low	small	N	Y	I	0	1	high	0	51.1	0	51.1
LCS_249A	03-336	GSM363107	Tumor	low			F	71	AVR-CC	low	small	N	Y	I	A	1	high	1	7	1	7
LCS_231A	03-277	GSM363355	Tumor	high			M	53	CC	low	small	N	Y	II	A	0	low	1	9.1	1	6.2
LCS_256A	03-374	GSM363087	Tumor	low			M	40	N	low	small	N	Y	I	A	1	high	0	54	1	18.5
LCS_228A	03-272	GSM363268	Tumor	high			M	56	AVR-CC	low	small	N	Y	I	A	1	high	0	56	0	56
LCS_177A	03-131	GSM363015	Tumor	high			M	39	CC	low	large	N	N	I	A	1	high	0	59.7	0	59.7
LCS_023A	03-082	GSM363014	Tumor	low	GSM358039	G1	M	61	CC	low	small	N	Y	I	A	0	low	0	60.7	1	32.7
LCS_273A	03-435	GSM363364	Tumor	low			M	49	CC	low	small	N	Y	I	A	0	low	1	27.1	1	10.2
LCS_014A	03-062	GSM363034	Tumor	low			F	30	CC	low	small	N	N	I	A	0	low	1	45.9	1	45.9
LCS_344A	LCS-344	GSM363428	Tumor	high	GSM358087	G2	M	76	.	low	large	N	Y	.	.	.	high	1	3.8	1	3.8
LCS_015A	03-071	GSM363078	Tumor	high	GSM358034	G1	M	47	CC	low	small	N	Y	IIIB	A	0	low	1	57.9	1	57.9
LCS_174A	03-112	GSM363202	Tumor	low			M	33	CC	low	small	N	Y	I	A	0	low	0	60	1	6.7
LCS_032A	03-148	GSM363332	Tumor	high			M	54	AVR-CC	low	large	N	Y	I	A	1	high	1	12.6	1	2.5
LCS_165A	03-073	GSM363313	Tumor	low			M	71	CC	low	large	N	Y	II	A	0	low	0	36.6	1	36.6
LCS_035A	03-186	GSM363017	Tumor	high			M	50	AVR-CC	low	large	Y	Y	IIIB	B	2	low	1	12.7	1	8.4
LCS_148A	03-012	GSM363294	Tumor	high			M	25	AVR-CC	low	small	Y	Y	II	A	2	high	0	62.6	0	62.6
LCS_167A	03-087	GSM363330	Tumor	high			M	50	CC	low	large	N	Y	I	A	0	low	1	12.6	1	12.6
LCS_343A	LCS-343	GSM363426	Tumor	high	GSM358086	G2	M	33	.	low	large	Y	Y	.	.	.	high	1	1.8	1	1.8
LCS_263A	03-404	GSM363360	Tumor	low			M	71	CC	low	small	N	Y	I	A	0	high	0	53.3	0	53.3
LCS_188A	03-180	GSM363008	Tumor	high			F	50	CC	low	small	Y	Y	II	B	1	low	0	58.4	1	23.6
LCS_253A	03-350	GSM363143	Tumor	high			F	48	CC	low	small	N	Y	II	0	0	low	1	32.6	1	32.6
LCS_426A	LCS-426	GSM363448	Tumor	low	GSM358100	G1	F	60	.	low	small	N	Y	.	.	.	low	0	51.7	0	51.7
LCS_134A	02-437	GSM363127	Tumor	high			M	55	CC	low	small	N	Y	II	A	1	high	1	22.2	1	14.6
LCS_245A	03-314	GSM363102	Tumor	low			M	49	CC	low	large	N	Y	II	A	0	low	1	37.9	1	37.9
LCS_090A	02-295	GSM363151	Tumor	low			F	70	CC	low	small	Y	Y	II	A	1	low	0	67.1	0	67.1
LCS_074A	03-398	GSM363124	Tumor	low			M	67	CC	low	small	N	Y	I	A	0	.	0	53.5	0	53.5
LCS_190A	03-187	GSM712542	Tumor	high			M	61	CC	low	small	N	Y	IIIA	C	2	high	1	7.5	1	4.4
LCS_031A	03-141	GSM363335	Tumor	low			M	45	CC	low	small	N	Y	I	A	0	low	0	59.4	0	59.4
LCS_142A	02-457	GSM363350	Tumor	high			M	43	CC	low	large	N	Y	I	A	1	high	0	62.9	0	62.9
LCS_197A	03-210	GSM363386	Tumor	high			M	61	CC	low	large	N	Y	IIIA	C	2	high	1	10	1	1.9
LCS_215A	03-243	GSM363207	Tumor	high			M	53	CC	low	large	N	Y	I	A	1	high	1	53.3	1	53.3
LCS_123A	02-384	GSM362986	Tumor	high			M	55	AVR-CC	low	small	N	Y	II	0	0	low	0	64.5	0	64.5
LCS_103A	02-325	GSM362972	Tumor	low			M	45	CC	low	small	N	Y	I	0	0	low	0	66	0	66
LCS_184A	03-164	GSM363186	Tumor	low			M	45	AVR-CC	low	small	N	Y	II	A	0	low	1	7.6	1	7.6
LCS_025A	03-101	GSM363288	Tumor	low	GSM358041	G2	M	56	CC	low	small	N	Y	I	A	1	high	0	60.3	1	35.2
LCS_140A	02-455	GSM363016	Tumor	low			M	44	AVR-CC	low	large	Y	Y	IIIA	B	1	low	0	2	0	2
LCS_109A	02-346	GSM363341	Tumor	high			M	32	CC	low	large	N	Y	II	A	1	high	0	65.4	0	65.4
LCS_236A	03-282	GSM363243	Tumor	low			M	69	CC	low	small	N	Y	I	A	1	low	0	55.8	0	55.8
LCS_259A	03-383	GSM363168	Tumor	low			M	51	CC	low	large	Y	Y	IIIA	B	1	low	0	53.8	0	53.8
LCS_209A	03-231	GSM363051	Tumor	high			M	43	CC	low	large	Y	Y	IIIA	B	2	high	0	20.6	0	20.6
LCS_213A	03-237	GSM363098	Tumor	high			M	60	AVR-CC	low	small	N	Y	II	0	1	high	0	56.9	1	21.3
LCS_208A	03-230	GSM363314	Tumor	low			F	48	AVR-CC	low	small	Y	N	II	A	2	high	0	57.1	0	57.1
LCS_264A	03-405	GSM363170	Tumor	low			M	59	CC	low	small	N	Y	I	0	0	low	0	53.3	0	53.3
LCS_132A	02-431	GSM363029	Tumor	high			M	48	CC	low	small	N	Y	I	A	0	low	0	51.3	0	51.3
LCS_039A	03-212	GSM362950	Tumor	high	GSM358050	G2	M	45	CC	low	small	N	Y	I	A	1	high	0	57.5	1	30.1
LCS_260A	03-387	GSM363298	Tumor	high			M	52	CC	low	small	N	N	I	A	1	high	0	53.6	1	40.1
LCS_117A	02-361	GSM363265	Tumor	high			M	41	CC	low	small	Y	Y	II	A	1	low	0	65.1	0	65.1
LCS_104A	02-335	GSM363038	Tumor	low			M	41	CC	low	small	N	Y	II	A	0	low	1	15.1	1	5.8
LCS_247A	03-316	GSM363309	Tumor	high			M	34	CC	low	small	N	Y	II	0	0	low	1	53	1	53
LCS_061A	03-361	GSM363104	Tumor	low	GSM358067	G2	M	59	CC	low	small	N	Y	I	A	0	low	1	35.9	1	29.9
LCS_216A	03-244	GSM363393	Tumor	high			M	46	AVR-CC	low	small	Y	Y	IIIA	C	3	high	1	4	1	4
LCS_120A	02-370	GSM363011	Tumor	high			M	57	CC	low	small	Y	Y	II	B	2	high	1	17.6	1	9.1
LCS_034A	03-149	GSM363180	Tumor	low	GSM358046	G2	M	52	CC	low	large	Y	Y	IIIA	B	2	high	1	47.1	1	3.2
LCS_237A	03-284	GSM363048	Tumor	low			M	50	AVR-CC	low	large	Y	Y	IIIA	B	2	high	1	20.3	1	20.3
LCS_275A	03-439	GSM363077	Tumor	low			M	40	CC	low	small	N	Y	I	0	1	high	0	52.7	0	52.7
LCS_279A	03-450	GSM363144	Tumor	high			M	72	N	low	small	N	Y	I	A	0	low	0	51.1	0	51.1
LCS_016A	03-064	GSM363336	Tumor	low	GSM358035	G2	M	63	CC	low	small	N	Y	I	A	0	low	1	8	1	8
LCS_401A	LCS-401	GSM363438	Tumor	high	GSM358095	G2	M	55	.	low	small	N	Y	.	.	.	low	0	56.6	0	56.6
LCS_153A	03-025	GSM363073	Tumor	high			M	41	CC	low	small	N	Y	II	A	1	high	1	26.5	1	21.8
LCS_099A	02-315	GSM362977	Tumor	low			M	41	CC	low	large	N	Y	I	A	0	low	0	66.3	0	66.3
LCS_286A	03-422	GSM363012	Tumor	low			M	61	CC	low	large	N	Y	I	A	0	low	1	4.5	1	4.5
LCS_240A	03-291	GSM363328	Tumor	low			M	63	AVR-CC	low	large	N	Y	I	A	0	high	1	12	1	12
LCS_084A	02-285	GSM363215	Tumor	low			M	48	CC	low	small	N	Y	I	0	1	high	0	18.6	0	18.6
LCS_238A	03-285	GSM363400	Tumor	low			M	58	CC	low	small	N	Y	II	A	0	low	0	55.6	1	19.1
LCS_072A	03-375	GSM363358	Tumor	low	GSM358077	G1	M	56	CC	low	small	N	Y	II	A	0	low	0	53.9	1	9.4
LCS_201A	03-220	GSM363391	Tumor	low			M	55	CC	low	small	N	Y	II	0	0	low	0	57.3	1	21.5
LCS_050A	03-319	GSM363333	Tumor	high			M	48	CC	low	large	N	Y	II	A	1	high	1	13.5	1	13.5
LCS_265A	03-407	GSM363083	Tumor	high			M	45	AVR-CC	low	small	N	N	I	0	0	low	0	53.3	0	53.3
LCS_011A	02-461	GSM363218	Tumor	high			M	48	CC	low	large	N	Y	IIIB	A	3	high	1	15.2	1	3.9
LCS_169A	03-093	GSM363086	Tumor	low			M	44	AVR-CC	low	small	Y	Y	II	A	2	high	0	60.5	0	60.5
LCS_100A	02-318	GSM363267	Tumor	low			M	54	CC	low	small	Y	Y	II	A	1	low	1	47.9	1	13.4
LCS_136A	02-447	GSM362994	Tumor	low			M	49	CC	low	small	N	Y	II	A	1	high	0	54.8	1	54.8
LCS_194A	03-199	GSM363224	Tumor	low			M	70	CC	low	small	N	Y	I	A	1	high	0	57.9	1	13.1
LCS_054A	03-322	GSM363269	Tumor	low	GSM358060	G2	M	55	AVR-CC	low	small	N	Y	I	A	0	low	1	52.7	1	12.4
LCS_126A	02-415	GSM363297	Tumor	high			F	58	.	low	large	N	Y	IIIB	A	1	high	0	3	0	3
LCS_278A	03-444	GSM363182	Tumor	low			M	50	CC	low	small	N	Y	I	A	0	low	0	52.7	0	52.7
LCS_045A	03-306	GSM363109	Tumor	high	GSM358054	G2	M	50	CC	low	small	N	Y	II	A	0	low	0	55.2	0	55.2
LCS_347A	LCS-347	GSM363432	Tumor	low	GSM358089	G1	M	41	.	low	large	N	Y	.	.	.	low	1	34.4	1	29.1
LCS_073A	03-384	GSM363054	Tumor	high	GSM358078	G1	M	51	CC	low	large	N	Y	II	A	0	low	0	53.8	0	53.8
LCS_018A	03-051	GSM363075	Tumor	low			F	54	CC	low	large	N	Y	IIIB	C	1	low	1	18	1	18
LCS_224A	03-265	GSM363129	Tumor	high			M	34	CC	low	large	Y	Y	IIIA	C	3	high	1	3.5	1	3.2
LCS_223A	03-263	GSM363101	Tumor	high			M	50	CC	low	small	N	Y	I	A	1	high	0	56.3	0	56.3
LCS_161A	03-055	GSM363378	Tumor	high			M	47	AVR-CC	low	small	N	Y	I	A	0	low	1	31.9	1	13.3
LCS_195A	03-200	GSM363232	Tumor	low			M	49	AVR-CC	low	small	N	N	II	A	0	low	0	57.9	1	30.7
LCS_127A	02-423	GSM362993	Tumor	low			M	50	CC	low	small	N	Y	I	A	1	high	0	3.8	1	3.8
LCS_282A	03-456	GSM363150	Tumor	high			M	68	CC	low	large	N	Y	II	A	1	high	1	3.3	1	3.3
LCS_093A	02-302	GSM363142	Tumor	low			M	28	CC	high	small	Y	Y	II	B	2	high	1	46.1	1	46.1
LCS_086A	02-287	GSM363013	Tumor	high			M	58	CC	high	small	N	Y	II	A	1	high	1	7.7	1	7.7
LCS_028A	03-121	GSM363331	Tumor	low	GSM358043	G2	F	54	AVR-CC	high	large	N	Y	I	A	1	high	1	36.5	1	28.4
LCS_009A	02-409	GSM363128	Tumor	high	GSM358032	G2	M	36	AVR-CC	high	small	N	Y	II	A	0	low	1	30.1	1	10
LCS_110A	02-347	GSM363315	Tumor	low			M	43	CC	high	small	N	Y	II	A	1	high	0	65.4	0	65.4
LCS_406A	LCS-406	GSM363442	Tumor	high	GSM358097	G2	M	42	.	high	small	Y	Y	.	.	.	high	1	4.6	1	1.3
LCS_172A	03-105	GSM363384	Tumor	high			M	43	AVR-CC	high	small	N	Y	II	A	0	low	1	51.6	1	51.6
LCS_291A	AN	GSM363147	Tumor	high			M	44	AVR-CC	high	small	Y	Y	II	B	1	low	1	28.7	1	28.7
LCS_290A	03-469	GSM363368	Tumor	low			M	66	.	high	small	N	Y	.	.	.	high	1	15.4	1	11
LCS_005A	02-407	GSM362947	Tumor	low	GSM358029	G1	M	67	CC	high	large	Y	Y	IIIA	B	1	low	1	59.2	1	50
LCS_234A	03-280	GSM363081	Tumor	high			M	34	CC	high	large	N	Y	IIIA	C	1	low	1	5.2	1	0.1
LCS_065A	03-363	GSM363052	Tumor	high	GSM358071	G2	M	46	CC	high	large	Y	Y	IIIA	C	2	low	1	14.3	1	14.3
LCS_102A	02-323	GSM362966	Tumor	low			M	58	AVR-CC	high	small	N	Y	I	A	0	low	0	66.1	0	66.1
LCS_010A	02-424	GSM363169	Tumor	high			M	45	AVR-CC	high	large	Y	Y	IIIA	B	2	high	0	39.4	0	39.4
LCS_040A	03-215	GSM363085	Tumor	high			M	49	CC	high	large	Y	Y	IIIA	B	2	high	1	54.8	1	46.3
LCS_200A	03-219	GSM363388	Tumor	high			F	58	CC	high	small	N	Y	I	0	0	low	0	57.3	1	11.6
LCS_043A	03-208	GSM363196	Tumor	low			M	42	CC	high	small	N	Y	I	A	0	low	0	57.7	1	51.1
LCS_019A	03-050	GSM362948	Tumor	low	GSM358036	G2	M	37	AVR-CC	high	small	Y	Y	II	A	1	low	0	61.4	1	8.8
LCS_267A	03-418	GSM363266	Tumor	low			M	35	CC	high	small	N	Y	IIIB	C	1	low	1	2.5	1	1.5
LCS_147A	02-466	GSM363326	Tumor	high			M	37	CC	high	small	N	Y	I	A	2	high	1	37.2	0	37.2
LCS_261A	03-394	GSM363230	Tumor	low			M	40	CC	high	large	N	Y	II	A	0	low	0	4.8	0	4.8
LCS_036A	03-214	GSM363237	Tumor	high	GSM358047	G2	M	69	CC	high	large	N	Y	I	A	1	high	0	57.5	1	4.7
LCS_166A	03-081	GSM363204	Tumor	high			M	53	CC	high	large	N	Y	IIIA	C	2	high	1	14.1	1	8.4
LCS_125A	02-396	GSM362992	Tumor	low			F	41	CC	high	large	N	Y	I	A	1	.	0	64.3	0	64.3
LCS_277A	03-443	GSM363264	Tumor	low			M	43	CC	high	large	Y	Y	III	B	1	low	1	17.8	1	17.8
LCS_243A	03-303	GSM363312	Tumor	low			F	53	CC	high	small	N	Y	II	A	0	low	0	55.3	0	55.3
LCS_057A	03-326	GSM363123	Tumor	low	GSM358063	G1	M	48	AVR-CC	high	large	N	Y	II	A	0	low	0	42.7	0	42.7
LCS_038A	03-213	GSM363245	Tumor	high	GSM358049	G2	M	47	CC	high	large	Y	Y	IIIA	C	3	high	0	57.5	0	57.5
LCS_284A	03-467	GSM363192	Tumor	low			M	50	CC	high	small	N	Y	I	0	0	low	0	52.2	0	52.2
LCS_121A	02-375	GSM363291	Tumor	low			M	54	CC	high	small	N	Y	I	A	0	low	1	50.1	1	43.2
LCS_192A	03-192	GSM363273	Tumor	low			M	56	CC	high	small	N	Y	I	A	0	low	0	58	0	58
LCS_281A	03-453	GSM363148	Tumor	high			M	64	CC	high	small	N	Y	II	A	2	high	0	52.4	1	11.8
LCS_189A	03-182	GSM363263	Tumor	high			M	39	AVR-CC	high	large	N	Y	IIIA	C	2	high	1	3	1	3
LCS_105A	02-337	GSM362978	Tumor	low			M	61	AVR-CC	high	small	N	Y	I	A	1	low	1	28.8	1	28.8
LCS_262A	03-397	GSM363056	Tumor	high			F	59	AVR-CC	high	small	Y	Y	II	B	2	high	1	19.2	1	19.2
LCS_088A	02-290	GSM363310	Tumor	high			M	41	AVR-CC	high	small	N	Y	II	A	0	low	1	23.5	1	23.5
LCS_175A	03-125	GSM363275	Tumor	low			F	67	CC	high	small	Y	Y	IIIB	A	1	low	0	59.8	0	59.8
LCS_196A	03-205	GSM363352	Tumor	high	GSM358081	G2	M	51	CC	high	small	N	Y	II	A	1	high	1	16.2	1	5.1
LCS_157A	03-043	GSM363293	Tumor	low			M	54	CC	high	small	N	Y	I	A	0	low	0	61.5	1	27.9
LCS_027A	03-119	GSM363292	Tumor	high	GSM358042	G2	M	53	CC	high	small	N	Y	I	A	0	low	0	59.9	0	59.9
LCS_129A	02-428	GSM363211	Tumor	high			M	61	CC	high	large	Y	Y	IIIA	C	3	high	1	8.9	1	8.9
LCS_068A	03-369	GSM362954	Tumor	high	GSM358074	G2	M	40	CC	high	small	N	Y	I	A	0	low	0	5.5	1	1.4
LCS_212A	03-235	GSM363070	Tumor	high			M	50	.	high	large	N	Y	.	.	.	high	0	57	0	57
LCS_107A	02-344	GSM363339	Tumor	high			F	49	AVR-CC	high	small	N	Y	II	0	1	high	0	65.4	0	65.4
LCS_063A	03-346	GSM363270	Tumor	low	GSM358069	G2	M	58	CC	high	small	Y	Y	II	B	1	low	1	21.3	1	21.3
LCS_097A	02-313	GSM363371	Tumor	low			F	69	CC	high	small	N	Y	I	A	0	low	0	66.3	0	66.3
LCS_185A	03-165	GSM363009	Tumor	high			M	50	CC	high	large	N	Y	II	A	1	high	0	58.9	0	58.9
LCS_122A	02-380	GSM362982	Tumor	high			M	39	CC	high	small	N	Y	I	A	0	low	0	64.6	0	64.6
LCS_203A	03-223	GSM363188	Tumor	low			M	35	AVR-CC	high	small	N	Y	II	A	0	low	0	57.3	1	46.3
LCS_002A	02-395	GSM363251	Tumor	low	GSM358026	G2	M	47	CC	high	small	Y	Y	IIIA	C	2	low	1	19.6	1	19.6
LCS_144A	02-459	GSM363057	Tumor	high			M	63	CC	high	small	Y	Y	II	A	1	low	1	60.5	1	22.8
LCS_205A	03-226	GSM363030	Tumor	high			M	58	CC	high	small	N	Y	IIIA	A	2	high	1	4.5	1	4.5
LCS_022A	03-099	GSM363274	Tumor	high	GSM358038	G2	M	53	CC	high	small	Y	Y	II	B	2	high	1	26.9	1	26.9
LCS_049A	03-317	GSM363146	Tumor	high	GSM358057	G2	M	50	CC	high	large	Y	Y	IIIA	C	2	low	0	54.9	0	54.9
LCS_004A	02-404	GSM362983	Tumor	low	GSM358028	G1	M	32	CC	high	small	N	Y	I	A	1	high	0	64.2	0	64.2
LCS_219A	03-255	GSM363222	Tumor	low			M	59	AVR-CC	high	small	N	Y	I	A	0	low	0	48.4	1	49.1
LCS_042A	03-206	GSM363074	Tumor	high	GSM358052	G1	M	41	CC	high	small	N	Y	II	A	0	low	0	57.7	0	57.7
LCS_400A	LCS-400	GSM363436	Tumor	high	GSM358094	G1	M	48	.	high	large	N	Y	.	.	.	high	1	3.8	1	0.8
LCS_248A	03-334	GSM363290	Tumor	high			F	63	CC	high	small	N	Y	I	0	0	low	0	54.7	0	54.7
LCS_007A	02-421	GSM362987	Tumor	low	GSM358031	G2	M	60	AVR-CC	high	small	N	Y	II	A	0	low	0	60.4	1	57.7
LCS_227A	03-270	GSM363035	Tumor	low			M	40	CC	high	large	N	Y	I	A	0	low	0	56.1	1	24.6
LCS_283A	03-460	GSM363036	Tumor	low			M	65	CC	high	small	N	Y	II	A	1	low	1	32.7	1	4.6
LCS_118A	02-363	GSM363079	Tumor	high			M	53	CC	high	large	N	Y	IIIA	C	2	high	1	7.8	1	5.2
LCS_146A	02-462	GSM363317	Tumor	high			M	58	CC	high	small	N	Y	I	0	1	high	0	62.8	1	8
LCS_163A	03-058	GSM363172	Tumor	high			M	67	CC	high	small	N	Y	II	A	0	low	1	6.7	1	6.7
LCS_149A	03-015	GSM363084	Tumor	low			M	67	CC	high	large	N	Y	I	A	0	low	0	62.6	1	48
LCS_145A	02-460	GSM363239	Tumor	high			M	54	AVR-CC	high	small	Y	Y	II	A	1	low	1	42.2	1	6.8
LCS_131A	02-430	GSM363121	Tumor	high			M	39	CC	high	small	Y	Y	IIIC	C	3	high	0	51.2	0	51.2
LCS_020A	03-070	GSM363108	Tumor	low	GSM358037	G1	M	49	CC	high	large	N	Y	II	A	0	low	0	48.8	0	48.8
LCS_151A	03-023	GSM363152	Tumor	low			M	39	CC	high	large	Y	Y	IIIA	C	4	high	1	8.3	1	8.3
LCS_191A	03-188	GSM363105	Tumor	high			M	36	AVR-CC	high	small	N	Y	II	A	1	low	0	9.5	1	9.5
LCS_173A	03-108	GSM363327	Tumor	low			M	52	AVR-CC	high	small	N	Y	I	A	0	low	0	60.1	0	60.1
LCS_108A	02-345	GSM363194	Tumor	high			M	44	AVR-CC	high	small	Y	Y	II	B	2	high	0	4.5	0	4.5
LCS_138A	02-452	GSM363346	Tumor	low			M	51	AVR-CC	high	large	N	Y	IIIB	A	0	low	1	14.3	1	7.3
LCS_403A	LCS-403	GSM363440	Tumor	high	GSM358096	G2	M	73	.	high	large	Y	N	.	.	.	high	0	55.5	1	20
LCS_089A	02-291	GSM363174	Tumor	high			M	48	CC	high	small	Y	Y	II	A	2	high	0	67.1	0	67.1
LCS_091A	02-298	GSM362976	Tumor	low			M	50	CC	high	small	N	Y	I	A	0	low	0	67	1	51.1
LCS_178A	03-133	GSM363190	Tumor	high			M	41	AVR-CC	high	small	N	Y	II	A	1	low	0	4.8	1	2.7
LCS_024A	03-088	GSM363069	Tumor	high	GSM358040	G2	M	34	CC	high	large	N	Y	IIIA	C	2	high	1	13.6	1	1.7
LCS_270A	03-425	GSM363247	Tumor	low			M	44	CC	high	small	N	N	I	A	0	low	0	52.9	0	52.9
LCS_062A	03-345	GSM363076	Tumor	high	GSM358068	G2	M	35	CC	high	large	Y	Y	IIIB	C	3	high	1	23	1	23
LCS_158A	03-047	GSM363376	Tumor	low			M	62	CC	high	small	N	Y	I	0	0	low	0	61.5	0	61.5
LCS_092A	02-301	GSM362959	Tumor	high			M	45	AVR-CC	high	small	N	Y	I	A	1	high	1	9.5	1	9.5
LCS_170A	03-098	GSM363226	Tumor	low			M	54	AVR-CC	high	large	N	Y	IIIC	C	0	low	0	60.4	1	19.4
LCS_154A	03-033	GSM363010	Tumor	high			M	47	CC	high	large	N	Y	I	A	1	.	0	62	0	62
LCS_071A	03-370	GSM363220	Tumor	high	GSM358076	G2	M	59	AVR-CC	high	large	Y	Y	IIIA	B	2	high	0	54.2	1	29.9
LCS_083A	02-284	GSM362964	Tumor	low			M	50	CC	high	small	N	Y	I	A	0	low	0	67.4	0	67.4
LCS_076A	03-464	GSM362956	Tumor	high	GSM358080	G2	M	33	AVR-CC	high	large	Y	Y	IIIA	B	1	.	1	13.3	1	13.3
LCS_139A	02-454	GSM363348	Tumor	high			M	41	CC	high	small	N	Y	I	A	0	low	0	14.3	1	4.2
LCS_198A	03-211	GSM363213	Tumor	low			M	50	N	high	large	N	N	II	C	0	low	0	57.6	1	2.9
LCS_041A	03-197	GSM363198	Tumor	high	GSM358051	G2	M	41	AVR-CC	high	small	N	Y	I	A	0	low	0	57.9	0	57.9
LCS_119A	02-366	GSM363184	Tumor	high			M	34	AVR-CC	high	large	Y	Y	IIIA	B	1	low	0	16.3	0	16.3
LCS_101A	02-321	GSM362960	Tumor	high			M	21	CC	high	small	N	Y	II	A	1	high	0	66.1	0	66.1
LCS_008A	02-416	GSM363145	Tumor	high			M	43	CC	high	small	N	N	I	A	0	low	1	33	1	26.4
LCS_067A	03-365	GSM363050	Tumor	low	GSM358073	G1	M	32	AVR-CC	high	small	Y	Y	II	B	2	high	0	54.2	1	2.8
LCS_029A	03-114	GSM362949	Tumor	high	GSM358044	G2	M	37	.	high	small	Y	Y	.	.	.	low	1	18.2	1	18.2
LCS_346A	LCS-346	GSM363430	Tumor	high	GSM358088	G2	M	47	.	high	small	N	Y	.	.	.	high	1	3.7	1	3.7
LCS_064A	03-360	GSM363241	Tumor	low	GSM358070	G1	M	55	CC	high	large	N	Y	I	A	1	high	0	54.2	0	54.2
LCS_241A	03-295	GSM363122	Tumor	low			M	49	AVR-CC	high	small	N	Y	I	A	0	low	0	55.4	0	55.4
LCS_096A	02-309	GSM362971	Tumor	low			M	52	AVR-CC	high	small	N	Y	I	A	2	high	1	48.1	1	40.4
LCS_204A	03-225	GSM363228	Tumor
LCS_285A	03-468	GSM363334	Tumor
LCS_393A	LCS-393	GSM363434	Tumor		GSM358093	G2
X02_342A	02-342	GSM712532	Tumor
X02_362A	02-362	GSM712534	Tumor
Normal1	Normal1	GSM363450	Normal
Normal2	Normal2	GSM363451	Normal
LCS_003B	02-387	GSM712536	Non-Tumor
LCS_004B	02-404	GSM362985	Non-Tumor
LCS_006B	02-402	GSM712537	Non-Tumor
LCS_007B	02-421	GSM362990	Non-Tumor
LCS_008B	02-416	GSM363155	Non-Tumor
LCS_009B	02-409	GSM363138	Non-Tumor
LCS_011B	02-461	GSM363221	Non-Tumor
LCS_012B	03-196	GSM363307	Non-Tumor
LCS_014B	03-062	GSM363381	Non-Tumor
LCS_015B	03-071	GSM363088	Non-Tumor
LCS_016B	03-064	GSM363262	Non-Tumor
LCS_018B	03-051	GSM363006	Non-Tumor
LCS_020B	03-070	GSM363119	Non-Tumor
LCS_021B	03-077	GSM363210	Non-Tumor
LCS_022B	03-099	GSM363286	Non-Tumor
LCS_023B	03-082	GSM363025	Non-Tumor
LCS_024B	03-088	GSM363000	Non-Tumor
LCS_025B	03-101	GSM363300	Non-Tumor
LCS_026B	03-116	GSM712538	Non-Tumor
LCS_027B	03-119	GSM363303	Non-Tumor
LCS_028B	03-121	GSM363257	Non-Tumor
LCS_031B	03-141	GSM363261	Non-Tumor
LCS_032B	03-148	GSM363258	Non-Tumor
LCS_033B	03-150	GSM363111	Non-Tumor
LCS_034B	03-149	GSM363181	Non-Tumor
LCS_035B	03-186	GSM363027	Non-Tumor
LCS_036B	03-214	GSM363287	Non-Tumor
LCS_038B	03-213	GSM363246	Non-Tumor
LCS_039B	03-212	GSM362951	Non-Tumor
LCS_040B	03-215	GSM363096	Non-Tumor
LCS_041B	03-197	GSM363199	Non-Tumor
LCS_042B	03-206	GSM363005	Non-Tumor
LCS_043B	03-208	GSM363197	Non-Tumor
LCS_044B	03-241	GSM363201	Non-Tumor
LCS_045B	03-306	GSM363120	Non-Tumor
LCS_046B	03-311	GSM363045	Non-Tumor
LCS_047B	03-309	GSM363165	Non-Tumor
LCS_048B	03-321	GSM363306	Non-Tumor
LCS_049B	03-317	GSM363157	Non-Tumor
LCS_050B	03-319	GSM363259	Non-Tumor
LCS_051B	03-292	GSM363319	Non-Tumor
LCS_054B	03-322	GSM363281	Non-Tumor
LCS_056B	03-333	GSM363324	Non-Tumor
LCS_057B	03-326	GSM363133	Non-Tumor
LCS_061B	03-361	GSM363159	Non-Tumor
LCS_062B	03-345	GSM363007	Non-Tumor
LCS_063B	03-346	GSM363282	Non-Tumor
LCS_064B	03-360	GSM363242	Non-Tumor
LCS_065B	03-363	GSM363063	Non-Tumor
LCS_066B	03-354	GSM363301	Non-Tumor
LCS_067B	03-365	GSM363061	Non-Tumor
LCS_068B	03-369	GSM362955	Non-Tumor
LCS_069B	03-364	GSM363091	Non-Tumor
LCS_071B	03-370	GSM363231	Non-Tumor
LCS_072B	03-375	GSM363359	Non-Tumor
LCS_073B	03-384	GSM363065	Non-Tumor
LCS_074B	03-398	GSM363134	Non-Tumor
LCS_075B	03-381	GSM363167	Non-Tumor
LCS_076B	03-464	GSM362957	Non-Tumor
LCS_078B	02-269	GSM363141	Non-Tumor
LCS_079B	02-271	GSM362961	Non-Tumor
LCS_083B	02-284	GSM362967	Non-Tumor
LCS_084B	02-285	GSM363216	Non-Tumor
LCS_085B	02-286	GSM362973	Non-Tumor
LCS_086B	02-287	GSM363024	Non-Tumor
LCS_089B	02-291	GSM363175	Non-Tumor
LCS_090B	02-295	GSM363162	Non-Tumor
LCS_091B	02-298	GSM362979	Non-Tumor
LCS_092B	02-301	GSM362962	Non-Tumor
LCS_093B	02-302	GSM363370	Non-Tumor
LCS_094B	02-304	GSM363114	Non-Tumor
LCS_095B	02-307	GSM362968	Non-Tumor
LCS_096B	02-309	GSM362974	Non-Tumor
LCS_097B	02-313	GSM363372	Non-Tumor
LCS_099B	02-315	GSM362980	Non-Tumor
LCS_100B	02-318	GSM363279	Non-Tumor
LCS_101B	02-321	GSM362963	Non-Tumor
LCS_102B	02-323	GSM362969	Non-Tumor
LCS_103B	02-325	GSM362975	Non-Tumor
LCS_104B	02-335	GSM363373	Non-Tumor
LCS_105B	02-337	GSM362981	Non-Tumor
LCS_106B	02-339	GSM363338	Non-Tumor
LCS_107B	02-344	GSM363340	Non-Tumor
LCS_108B	02-345	GSM363219	Non-Tumor
LCS_109B	02-346	GSM363342	Non-Tumor
LCS_110B	02-347	GSM363323	Non-Tumor
LCS_117B	02-361	GSM363277	Non-Tumor
LCS_118B	02-363	GSM363090	Non-Tumor
LCS_119B	02-366	GSM363185	Non-Tumor
LCS_120B	02-370	GSM363021	Non-Tumor
LCS_121B	02-375	GSM363302	Non-Tumor
LCS_122B	02-380	GSM362998	Non-Tumor
LCS_123B	02-384	GSM362989	Non-Tumor
LCS_125B	02-396	GSM362995	Non-Tumor
LCS_127B	02-423	GSM362996	Non-Tumor
LCS_128B	02-427	GSM712539	Non-Tumor
LCS_129B	02-428	GSM363212	Non-Tumor
LCS_130B	02-429	GSM362999	Non-Tumor
LCS_131B	02-430	GSM363131	Non-Tumor
LCS_132B	02-431	GSM363040	Non-Tumor
LCS_134B	02-437	GSM363137	Non-Tumor
LCS_135B	02-445	GSM362991	Non-Tumor
LCS_136B	02-447	GSM362997	Non-Tumor
LCS_137B	02-448	GSM363345	Non-Tumor
LCS_138B	02-452	GSM363347	Non-Tumor
LCS_139B	02-454	GSM363349	Non-Tumor
LCS_140B	02-455	GSM363374	Non-Tumor
LCS_142B	02-457	GSM363351	Non-Tumor
LCS_143B	02-458	GSM363177	Non-Tumor
LCS_144B	02-459	GSM363068	Non-Tumor
LCS_145B	02-460	GSM363240	Non-Tumor
LCS_146B	02-462	GSM363325	Non-Tumor
LCS_147B	02-466	GSM363139	Non-Tumor
LCS_148B	03-012	GSM363305	Non-Tumor
LCS_149B	03-015	GSM363095	Non-Tumor
LCS_150B	03-017	GSM363375	Non-Tumor
LCS_151B	03-023	GSM363163	Non-Tumor
LCS_152B	03-024	GSM363060	Non-Tumor
LCS_153B	03-025	GSM363004	Non-Tumor
LCS_154B	03-033	GSM363020	Non-Tumor
LCS_156B	03-042	GSM363160	Non-Tumor
LCS_157B	03-043	GSM363304	Non-Tumor
LCS_158B	03-047	GSM363058	Non-Tumor
LCS_159B	03-049	GSM363043	Non-Tumor
LCS_160B	03-054	GSM363135	Non-Tumor
LCS_161B	03-055	GSM363238	Non-Tumor
LCS_162B	03-057	GSM363380	Non-Tumor
LCS_163B	03-058	GSM363173	Non-Tumor
LCS_164B	03-061	GSM363112	Non-Tumor
LCS_165B	03-073	GSM363321	Non-Tumor
LCS_166B	03-081	GSM363382	Non-Tumor
LCS_167B	03-087	GSM363256	Non-Tumor
LCS_168B	03-089	GSM712540	Non-Tumor
LCS_169B	03-093	GSM363097	Non-Tumor
LCS_170B	03-098	GSM363227	Non-Tumor
LCS_171B	03-102	GSM363117	Non-Tumor
LCS_172B	03-105	GSM363156	Non-Tumor
LCS_173B	03-108	GSM363253	Non-Tumor
LCS_174B	03-112	GSM363203	Non-Tumor
LCS_177B	03-131	GSM363026	Non-Tumor
LCS_178B	03-133	GSM363191	Non-Tumor
LCS_179B	03-138	GSM363136	Non-Tumor
LCS_180B	03-139	GSM363002	Non-Tumor
LCS_181B	03-147	GSM712541	Non-Tumor
LCS_182B	03-151	GSM363250	Non-Tumor
LCS_183B	03-162	GSM363003	Non-Tumor
LCS_184B	03-164	GSM363187	Non-Tumor
LCS_185B	03-165	GSM363019	Non-Tumor
LCS_188B	03-180	GSM363018	Non-Tumor
LCS_190B	03-187	GSM363089	Non-Tumor
LCS_191B	03-188	GSM363116	Non-Tumor
LCS_192B	03-192	GSM363285	Non-Tumor
LCS_193B	03-195	GSM363206	Non-Tumor
LCS_194B	03-199	GSM363225	Non-Tumor
LCS_195B	03-200	GSM363233	Non-Tumor
LCS_196B	03-205	GSM363353	Non-Tumor
LCS_197B	03-210	GSM363252	Non-Tumor
LCS_198B	03-211	GSM363214	Non-Tumor
LCS_199B	03-218	GSM363179	Non-Tumor
LCS_200B	03-219	GSM363234	Non-Tumor
LCS_201B	03-220	GSM363132	Non-Tumor
LCS_203B	03-223	GSM363189	Non-Tumor
LCS_204B	03-225	GSM363229	Non-Tumor
LCS_205B	03-226	GSM363041	Non-Tumor
LCS_206B	03-227	GSM363236	Non-Tumor
LCS_208B	03-230	GSM363322	Non-Tumor
LCS_209B	03-231	GSM363062	Non-Tumor
LCS_210B	03-233	GSM363093	Non-Tumor
LCS_211B	03-234	GSM363064	Non-Tumor
LCS_212B	03-235	GSM363001	Non-Tumor
LCS_213B	03-237	GSM363110	Non-Tumor
LCS_215B	03-243	GSM363208	Non-Tumor
LCS_216B	03-244	GSM363397	Non-Tumor
LCS_219B	03-255	GSM363223	Non-Tumor
LCS_222B	03-262	GSM363284	Non-Tumor
LCS_223B	03-263	GSM363299	Non-Tumor
LCS_224B	03-265	GSM363140	Non-Tumor
LCS_227B	03-270	GSM363044	Non-Tumor
LCS_228B	03-272	GSM363280	Non-Tumor
LCS_230B	03-274	GSM363066	Non-Tumor
LCS_231B	03-277	GSM363356	Non-Tumor
LCS_234B	03-280	GSM363092	Non-Tumor
LCS_236B	03-282	GSM363244	Non-Tumor
LCS_237B	03-284	GSM363059	Non-Tumor
LCS_238B	03-285	GSM363023	Non-Tumor
LCS_240B	03-291	GSM363254	Non-Tumor
LCS_241B	03-295	GSM363402	Non-Tumor
LCS_243B	03-303	GSM363320	Non-Tumor
LCS_245B	03-314	GSM363113	Non-Tumor
LCS_247B	03-316	GSM363318	Non-Tumor
LCS_248B	03-334	GSM363407	Non-Tumor
LCS_249B	03-336	GSM363118	Non-Tumor
LCS_253B	03-350	GSM363153	Non-Tumor
LCS_254B	03-356	GSM362953	Non-Tumor
LCS_259B	03-383	GSM363417	Non-Tumor
LCS_260B	03-387	GSM363308	Non-Tumor
LCS_261B	03-394	GSM363195	Non-Tumor
LCS_262B	03-397	GSM363067	Non-Tumor
LCS_263B	03-404	GSM363361	Non-Tumor
LCS_264B	03-405	GSM363171	Non-Tumor
LCS_265B	03-407	GSM363094	Non-Tumor
LCS_266B	03-416	GSM363255	Non-Tumor
LCS_267B	03-418	GSM363278	Non-Tumor
LCS_268B	03-419	GSM363283	Non-Tumor
LCS_269B	03-424	GSM363363	Non-Tumor
LCS_270B	03-425	GSM363248	Non-Tumor
LCS_272B	03-434	GSM363047	Non-Tumor
LCS_273B	03-435	GSM363365	Non-Tumor
LCS_274B	03-438	GSM363042	Non-Tumor
LCS_275B	03-439	GSM363028	Non-Tumor
LCS_277B	03-443	GSM363276	Non-Tumor
LCS_278B	03-444	GSM363183	Non-Tumor
LCS_279B	03-450	GSM363154	Non-Tumor
LCS_281B	03-453	GSM363103	Non-Tumor
LCS_282B	03-456	GSM363161	Non-Tumor
LCS_283B	03-460	GSM363046	Non-Tumor
LCS_284B	03-467	GSM363193	Non-Tumor
LCS_285B	03-468	GSM363260	Non-Tumor
LCS_286B	03-422	GSM363022	Non-Tumor
LCS_289B	03-457	GSM363367	Non-Tumor
LCS_290B	03-469	GSM363369	Non-Tumor
LCS_291B	AN	GSM363158	Non-Tumor
LCS_333B	LCS-333	GSM363421	Non-Tumor
LCS_339B	LCS-339	GSM363423	Non-Tumor
LCS_341B	LCS-341	GSM363425	Non-Tumor
LCS_343B	LCS-343	GSM363427	Non-Tumor
LCS_344B	LCS-344	GSM363429	Non-Tumor
LCS_346B	LCS-346	GSM363431	Non-Tumor
LCS_347B	LCS-347	GSM363433	Non-Tumor
LCS_393B	LCS-393	GSM363435	Non-Tumor
LCS_400B	LCS-400	GSM363437	Non-Tumor
LCS_401B	LCS-401	GSM363439	Non-Tumor
LCS_403B	LCS-403	GSM363441	Non-Tumor
LCS_406B	LCS-406	GSM363443	Non-Tumor
LCS_415B	LCS-415	GSM363445	Non-Tumor
LCS_424B	LCS-424	GSM363447	Non-Tumor
LCS_426B	LCS-426	GSM363449	Non-Tumor
X02_342B	02-342	GSM712533	Non-Tumor
X02_362B	02-362	GSM712535	Non-Tumor
